# Supplementary material for: Taxonomic filtering accompanies functional expansion during long-term soil restoration
Source: ISME J. 2026 May 22;20(1):wrag131. doi: 10.1093/ismejo/wrag131 (PMC13280953; doi:10.1093/ismejo/wrag131)
Supplement: Supplementary_material_wrag131 [file supplementary_material_wrag131.zip]

Archive with 6 entries (6 files):
- Supp_Fig_1_Soil_Biological_Variables.tiff
- Supp_Fig_2_Soil_Edaphic_Variables.tiff
- supp_table1_assembly_stats_tidy.csv
- supp_table2_VIF_values.xlsx
- supp_table3_mean_values_by_age.csv
- Supplementary legends.docx
