# Supplementary material for: Taxonomic filtering accompanies functional expansion during long-term soil restoration
Source: ISME J. 2026 May 22;20(1):wrag131. doi: 10.1093/ismejo/wrag131 (PMC13280953; doi:10.1093/ismejo/wrag131)
Supplement: Supplementary_material_wrag131 [file supplementary_material_wrag131.zip › supp_table1_assembly_stats_tidy.csv]

sample	contigs	total_length	min_length	max_length	ave_length	N50	total_reads	mapped_reads	mapped_pct	primary_mapped_reads	primary_mapped_pct	properly_paired_reads	properly_paired_pct	singletons	singletons_pct
A0304A-40791800	2025-09-09 16:05:05 - 1886 contigs	total 3007962 bp	min 1000 bp	max 10357 bp	avg 1594 bp	N50 1533 bp	12741014	1894500	14.87	1883734	mapped	1625592	paired	197044	1.55
A0440O-40785352	2025-09-09 21:46:50 - 12658 contigs	total 17142663 bp	min 1000 bp	max 7038 bp	avg 1354 bp	N50 1301 bp	25020744	9101770	36.38	9060042	mapped	8707480	paired	225332	0.9
A0730R-40785353	2025-09-10 01:10:52 - 15269 contigs	total 21435037 bp	min 1000 bp	max 12551 bp	avg 1403 bp	N50 1344 bp	21324255	4707903	22.08	4677198	mapped	4042606	paired	457616	2.15
B0101A-40789793	2025-09-09 17:15:29 - 4451 contigs	total 6166291 bp	min 1000 bp	max 7289 bp	avg 1385 bp	N50 1334 bp	19742831	4060710	20.57	4042719	mapped	3643180	paired	295863	1.5
B0231R-40801776	2025-09-09 19:16:27 - 4090 contigs	total 5374082 bp	min 1000 bp	max 4016 bp	avg 1313 bp	N50 1265 bp	13266560	2341842	17.65	2324436	mapped	1907222	paired	309038	2.33
B0307A-40786343	2025-09-09 22:41:24 - 1613 contigs	total 3161019 bp	min 1000 bp	max 28625 bp	avg 1959 bp	N50 1912 bp	12541522	2551656	20.35	2541898	mapped	2364984	paired	130750	1.04
B0845O-40798776	2025-09-10 02:00:55 - 18378 contigs	total 26157757 bp	min 1000 bp	max 7647 bp	avg 1423 bp	N50 1372 bp	20796162	4247607	20.42	4211103	mapped	3451726	paired	536111	2.58
C0105A-40785354	2025-09-09 19:43:03 - 4474 contigs	total 6389479 bp	min 1000 bp	max 7786 bp	avg 1428 bp	N50 1366 bp	22749666	4445040	19.54	4428108	mapped	4083470	paired	262328	1.15
C0250M-40802771	2025-09-10 01:30:32 - 6532 contigs	total 8600638 bp	min 1000 bp	max 5995 bp	avg 1316 bp	N50 1267 bp	14810593	3314685	22.38	3291942	mapped	2879014	paired	292658	1.98
C0308A-40793766	2025-09-09 17:22:45 - 471 contigs	total 591595 bp	min 1001 bp	max 3605 bp	avg 1256 bp	N50 1186 bp	10172325	1193254	11.73	1184541	mapped	936672	paired	191109	1.88
C0447M-40799773	2025-09-09 18:37:12 - 5860 contigs	total 7669690 bp	min 1000 bp	max 5345 bp	avg 1308 bp	N50 1257 bp	21499359	8707178	40.5	8675935	mapped	8435934	paired	147991	0.69
D0110A-40800780	2025-09-09 21:09:12 - 6957 contigs	total 10380367 bp	min 1000 bp	max 15437 bp	avg 1492 bp	N50 1378 bp	21759141	3256979	14.97	3237138	mapped	2709782	paired	407102	1.87
D0457M-40801779	2025-09-09 23:31:55 - 7550 contigs	total 10050409 bp	min 1000 bp	max 5108 bp	avg 1331 bp	N50 1275 bp	18034048	4956115	27.48	4929687	mapped	4527892	paired	278673	1.55
D0734O-40798780	2025-09-09 22:23:16 - 15047 contigs	total 21135979 bp	min 1000 bp	max 11677 bp	avg 1404 bp	N50 1358 bp	20386864	5599267	27.47	5563811	mapped	5071202	paired	337569	1.66
E0327R-40788125	2025-09-09 23:56:22 - 11104 contigs	total 15262369 bp	min 1000 bp	max 7700 bp	avg 1374 bp	N50 1325 bp	18386603	3281702	17.85	3257183	mapped	2637608	paired	455857	2.48
E0606A-40800783	2025-09-09 17:41:46 - 4240 contigs	total 5910747 bp	min 1000 bp	max 5135 bp	avg 1394 bp	N50 1352 bp	18608380	3511249	18.87	3494131	mapped	3127362	paired	277261	1.49
E0849M-40785355	2025-09-10 02:32:34 - 14527 contigs	total 20698080 bp	min 1000 bp	max 6966 bp	avg 1424 bp	N50 1374 bp	21568977	6435869	29.84	6403942	mapped	5960586	paired	304272	1.41
G0239O-40796778	2025-09-09 23:04:01 - 5241 contigs	total 6886529 bp	min 1000 bp	max 8097 bp	avg 1313 bp	N50 1264 bp	15355593	3107345	20.24	3083298	mapped	2641992	paired	316082	2.06
G0336O-40785357	2025-09-10 00:40:34 - 2628 contigs	total 3484345 bp	min 1000 bp	max 7151 bp	avg 1325 bp	N50 1265 bp	12733027	2764256	21.71	2745693	mapped	2435760	paired	218511	1.72
G0625R-40798784	2025-09-09 19:01:29 - 8803 contigs	total 12452138 bp	min 1000 bp	max 81440 bp	avg 1414 bp	N50 1336 bp	19057942	3502284	18.38	3479334	mapped	2936220	paired	397852	2.09
G0742O-40802774	2025-09-10 00:26:52 - 20619 contigs	total 30313406 bp	min 1000 bp	max 8156 bp	avg 1470 bp	N50 1418 bp	20018521	5067157	25.31	5029594	mapped	4444066	paired	405478	2.03
G0852M-40793769	2025-09-09 20:43:40 - 11561 contigs	total 16631967 bp	min 1000 bp	max 25626 bp	avg 1438 bp	N50 1375 bp	19351136	3695150	19.1	3670342	mapped	3077856	paired	427984	2.21
H0128R-40789103	2025-09-09 16:24:11 - 5587 contigs	total 7696195 bp	min 1000 bp	max 7415 bp	avg 1377 bp	N50 1317 bp	16452535	2641658	16.06	2621605	mapped	2115184	paired	372299	2.27
H0337O-40786350	2025-09-09 20:18:27 - 14946 contigs	total 21080425 bp	min 1000 bp	max 7109 bp	avg 1410 bp	N50 1345 bp	22759614	7200720	31.64	7163488	mapped	6695732	paired	317166	1.4
H0626R-40796781	2025-09-09 16:52:39 - 8719 contigs	total 12032786 bp	min 1000 bp	max 10297 bp	avg 1380 bp	N50 1319 bp	20835629	4771789	22.9	4747046	mapped	4281730	paired	332288	1.6
H0854M-40799778	2025-09-09 18:06:04 - 11444 contigs	total 15499916 bp	min 1000 bp	max 7270 bp	avg 1354 bp	N50 1307 bp	16966686	3237483	19.08	3213895	mapped	2638174	paired	422579	2.49
