# Supplementary material for: Taxonomic filtering accompanies functional expansion during long-term soil restoration
Source: ISME J. 2026 May 22;20(1):wrag131. doi: 10.1093/ismejo/wrag131 (PMC13280953; doi:10.1093/ismejo/wrag131)
Supplement: Supplementary_material_wrag131 [file supplementary_material_wrag131.zip › supp_table2_VIF_values.xlsx]

## Sheet: Sheet1
	Variable	Variance inflation factor
	C:N ratio	2.66206
	Potassium	4.21167
	pH	5.1626
	Moisture	5.16956
	Magnesium	9.95338
	Phosphorus	10.5517
	Clay	13.5663
	Sand	17.7209
	Nitrogen	43.4334
	LOI	48.4646
