# Supplementary material for: Taxonomic filtering accompanies functional expansion during long-term soil restoration
Source: ISME J. 2026 May 22;20(1):wrag131. doi: 10.1093/ismejo/wrag131 (PMC13280953; doi:10.1093/ismejo/wrag131)
Supplement: Supplementary_material_wrag131 [file supplementary_material_wrag131.zip › supp_table3_mean_values_by_age.csv]

Variable	000y	023y	067y	143y
C:N ratio	8.818591251	10.44169149	9.416538643	9.654189355
Clay %	47	31.66666667	21.4	19.85714286
Potassium mg kg	188.2214286	118.425	110.2	81.34285714
LOI %	9.734285714	15.58666667	20.03	22.73142857
Magnesium mg kg	50.15	80.325	112.32	142.9214286
Moisture %	12.88628571	25.52166667	25.752	31.55914286
Nitrogen %	0.337142857	0.61	0.818	1.027142857
Phosphorus mg kg	29.88571429	10.96666667	11.52	7.342857143
Sand %	15.14285714	28.5	37.4	37.85714286
Silt %	37.85714286	39.83333333	41.2	42.28571429
pH	7.847142857	7.76	7.764	7.615714286
bact pielou	0.906624797	0.866840237	0.855796071	0.836452675
bact richness	1558	1270.333333	1099.6	1231.714286
bact shannon	6.663592133	6.19197421	5.971525377	5.944209085
func gene pielou	0.961404659	0.937099147	0.931374855	0.927697398
func gene richness	1055.571429	1803.166667	1938.8	2014.142857
func gene shannon	6.492064857	7.006665868	7.03860835	6.999459545
fungi pielou	0.758213681	0.741882357	0.723841149	0.756829623
fungi richness	300	359.1666667	420.8	394.7142857
fungi shannon	4.320717439	4.35700062	4.367081501	4.512996355
invert pielou	0.748898262	0.796061544	0.795002812	0.803476984
invert richness	267	300.6666667	322	316.1428571
invert shannon	4.190604442	4.534749088	4.595886319	4.619123942
euk : bact ratio	0.356438846	0.474922943	0.484661477	0.569272154
veg pielou	0.882582106	0.973790548	0.981516243	0.978906946
veg richness	7.428571429	28.83333333	46.4	47.71428571
veg shannon	1.702471564	3.217001837	3.740302021	3.7721287
